# Supplementary material for: Isolation, Propagation and Genotyping of Human Rotaviruses Circulating among Children with Gastroenteritis in Two Egyptian University Hospitals
Source: Biology (Basel). 2022 Sep 28;11(10):1413. doi: 10.3390/biology11101413 (PMC9598786; doi:10.3390/biology11101413)
Supplement: Supplementary file 1 [file biology-11-01413-s001.zip]

Archive with 1 entries (1 files):
- biology-1901899-supplementary.pdf
